# Supplementary material for: Radiophysiomics: Brain Tumors Classification by Machine Learning and Physiological MRI Data
Source: Cancers (Basel). 2022 May 10;14(10):2363. doi: 10.3390/cancers14102363 (PMC9139355; doi:10.3390/cancers14102363)
Supplement: Supplementary file 1 [file cancers-14-02363-s001.zip]

Archive with 1 entries (1 files):
- cancers-1716532-SM.pdf
